# Supplementary material for: A multi-locus approach to barcoding in the Anopheles strodei subgroup (Diptera: Culicidae)
Source: Parasit Vectors. 2013 Apr 19;6:111. doi: 10.1186/1756-3305-6-111 (PMC3641011; doi:10.1186/1756-3305-6-111)
Supplement: Additional file 1 — Models used for locus and codon positions. [file 1756-3305-6-111-S1.xls]

## Sheet: Sheet1
Additional file 1. Models used for locus and codon positions
Locus	jmodeltest selection
COI	HKY+I+G
1st codon	GTR+I
2nd codon	F81
3rd codon	GTR+G
white	GTR+I+G
1st codon	K80+I
2nd codon	GTR+I
3rd codon	GTR+G
non-coding	HKY+I
ITS2	K80+G
COI-white-ITS2	HKY+I+G
1st codon	GTR+I+G
2nd codon	HKY+I+G
3rd codon	HKY+G
non-coding	HKY+G
