# Supplementary material for: A multi-locus approach to barcoding in the Anopheles strodei subgroup (Diptera: Culicidae)
Source: Parasit Vectors. 2013 Apr 19;6:111. doi: 10.1186/1756-3305-6-111 (PMC3641011; doi:10.1186/1756-3305-6-111)
Supplement: Additional file 2 — Identification of species based on “best close match” and COI sequences. [file 1756-3305-6-111-S2.xlsx]

## Sheet: Best_Match
Additional file 2. Identification of species based on "best close match" and COI sequences
Sequences:	61
Sequences without recognizable species names (ignored in all subsequent counts):	0
Sequences with atleast one matching sequence in the data set:	61
Sequences with atleast one matching conspecific sequence in the data set:	61
Sequences with a closest match at 0%:	21
Allospecific matches at 0%:	2 (9.52% of all matches at 0%)
Correct identifications according to "Best Close Match":	56 (91.8%)
Ambiguous according to "Best Close Match":	1 (1.63%)
Incorrect identifications according to "Best Close Match":	4 (6.55%)
Sequences without any match closer than 1.92% (95% intraspecific variation threshold):	0 (0.0%)
Query	Nearest conspecific match	K2P Distance	Sequence overlap (bp)	Nearest allospecific match	K2P Distance	Sequence overlap (bp)	Identification	Result
An albertoi MG07 12 4	An albertoi MG07 3 4	1.59	637	An strodei PR20 4 3	0.63	637	An strodei PR20 4 3	Incorrect match at 0.63% (within threshold)
An albertoi MG07 3 4	An albertoi MG07 12 4	1.59	637	An strodei MG27 108	0	626	An strodei MG27 108	Incorrect match at 0.0% (within threshold)
An albertoi MG07 7 10Cl5	An albertoi MG07 12 4	1.59	637	An strodei ES09 3	0.79	637	An strodei ES09 3 and 6 others	Incorrect match at 0.79% (within threshold)
An arthuria GO7 1 3	An arthuria GO7 2 102	0	638	An arthuric RO8 1	2.88	638	An arthuria GO7 2 102	Successful match at 0.0% (within threshold)
An arthuria GO7 2 102	An arthuria GO7 1 3	0	638	An arthuric RO8 1	2.88	638	An arthuria GO7 1 3	Successful match at 0.0% (within threshold)
An arthuria GO7 3 105	An arthuria MG32 4	0.31	638	An arthuric RO8 104	2.75	630	An arthuria MG32 4	Successful match at 0.31% (within threshold)
An arthuria GO7 6 101	An arthuria MG24 1	0.15	638	An arthuric RO8 1	2.89	638	An arthuria MG24 1	Successful match at 0.15% (within threshold)
An arthuria MG03 102	An arthuria MG07 1 100	0.15	637	An arthuric RO8 1	2.73	637	An arthuria MG07 1 100 and 2 others	Successful match at 0.15% (within threshold)
An arthuria MG04 102	An arthuria MG07 10 106	0.31	637	An arthuric RO8 1	2.56	638	An arthuria MG07 10 106 and 2 others	Successful match at 0.31% (within threshold)
An arthuria MG07 1 100	An arthuria MG03 102	0.15	637	An arthuric RO8 1	2.89	637	An arthuria MG03 102	Successful match at 0.15% (within threshold)
An arthuria MG07 10 106	An arthuria MG04 102	0.31	637	An arthuric RO8 1	2.89	637	An arthuria MG04 102 and 1 others	Successful match at 0.31% (within threshold)
An arthuria MG07 18 100Cl1	An arthuria MG04 102	0.31	637	An arthuric RO8 1	2.56	637	An arthuria MG04 102 and 1 others	Successful match at 0.31% (within threshold)
An arthuria MG07 20 2	An arthuria GO7 1 3	0.15	637	An arthuric RO8 1	2.72	637	An arthuria GO7 1 3 and 1 others	Successful match at 0.15% (within threshold)
An arthuria MG07 6 3	An arthuria MG32 4	0.15	629	An arthuric RO8 1	2.76	629	An arthuria MG32 4	Successful match at 0.15% (within threshold)
An arthuria MG24 1	An arthuria GO7 6 101	0.15	638	An arthuric RO8 1	2.72	638	An arthuria GO7 6 101 and 1 others	Successful match at 0.15% (within threshold)
An arthuria MG32 4	An arthuria MG03 102	0.15	637	An arthuric RO8 1	2.56	638	An arthuria MG03 102	Successful match at 0.15% (within threshold)
An arthuria MG33 11 2	An arthuria MG32 4	0.31	638	An arthuric RO8 1	2.72	638	An arthuria MG32 4	Successful match at 0.31% (within threshold)
An arthuria MG33 12 6	An arthuria MG32 4	0.15	638	An arthuric RO8 1	2.72	638	An arthuria MG32 4	Successful match at 0.15% (within threshold)
An arthuria MG34 2	An arthuria MG32 4	0.31	638	An arthuric RO8 1	2.56	638	An arthuria MG32 4	Successful match at 0.31% (within threshold)
An arthuria MG34 9	An arthuria MG07 20 2	0.49	613	An arthuric RO8 1	3	613	An arthuria MG07 20 2 and 1 others	Successful match at 0.49% (within threshold)
An arthuria MG44 14 2	An arthuria MG03 102	0.15	637	An arthuric RO8 1	2.72	638	An arthuria MG03 102	Successful match at 0.15% (within threshold)
An arthuria SP31 120	An arthuria MG04 102	0.47	637	An arthuric RO8 1	2.73	637	An arthuria MG04 102 and 3 others	Successful match at 0.47% (within threshold)
An arthurib CE12 1 1	An arthurib CE12 4 6	0	638	An arthuric RO8 1	2.72	638	An arthurib CE12 4 6 and 2 others	Successful match at 0.0% (within threshold)
An arthurib CE12 4 6	An arthurib CE12 1 1	0	638	An arthuric RO8 1	2.72	638	An arthurib CE12 1 1 and 2 others	Successful match at 0.0% (within threshold)
An arthurib CE17 15 2	An arthurib CE12 1 1	0.15	638	An arthuric RO8 1	2.88	638	An arthurib CE12 1 1 and 3 others	Successful match at 0.15% (within threshold)
An arthurib CE17 5 1	An arthurib CE12 1 1	1.1	638	An arthuric RO8 1	2.73	638	An arthurib CE12 1 1 and 3 others	Successful match at 1.1% (within threshold)
An arthurib CE20 10 4	An arthurib CE12 1 1	0	638	An arthuric RO8 1	2.72	638	An arthurib CE12 1 1 and 2 others	Successful match at 0.0% (within threshold)
An arthurib CE20 24 3	An arthurib CE12 1 1	0	638	An arthuric RO8 1	2.72	638	An arthurib CE12 1 1 and 2 others	Successful match at 0.0% (within threshold)
An arthuric RO29 18	An arthuric RO31 103	0	638	An strodei PR20 4 3	2.88	638	An arthuric RO31 103	Successful match at 0.0% (within threshold)
An arthuric RO31 103	An arthuric RO29 18	0	638	An strodei PR20 4 3	2.88	638	An arthuric RO29 18	Successful match at 0.0% (within threshold)
An arthuric RO8 1	An arthuric RO8 104	0	630	An strodei PR20 4 3	2.55	638	An arthuric RO8 104	Successful match at 0.0% (within threshold)
An arthuric RO8 104	An arthuric RO8 1	0	630	An strodei PR20 4 3	2.58	630	An arthuric RO8 1	Successful match at 0.0% (within threshold)
An arthuric RO8 109	An arthuric RO29 18	0.78	638	An arthuria MG33 11 2	2.73	638	An arthuric RO29 18 and 1 others	Successful match at 0.78% (within threshold)
An arthurid MG33 13 7	An arthurid MG35 11	0.31	638	An arthuric RO8 104	2.92	630	An arthurid MG35 11	Successful match at 0.31% (within threshold)
An arthurid MG35 11	An arthurid MG33 13 7	0.31	638	An arthuric RO8 104	2.92	630	An arthurid MG33 13 7	Successful match at 0.31% (within threshold)
An cpform MG15 1 1	An cpform MG15 6 12	0.32	619	An strodei SP105 10 12	4.84	619	An cpform MG15 6 12 and 1 others	Successful match at 0.32% (within threshold)
An cpform MG15 6 12	An cpform MG15 1 1	0.32	619	An strodei SP105 10 12	4.86	638	An cpform MG15 1 1	Successful match at 0.32% (within threshold)
An cpform MG15 9 6	An cpform MG15 6 12	0.94	638	An arthuria MG04 102	5.05	638	An cpform MG15 6 12	Successful match at 0.94% (within threshold)
An cpform PR21 110	An cpform MG15 1 1	0.32	618	An strodei MG27 108	5.13	626	An cpform MG15 1 1	Successful match at 0.32% (within threshold)
An strodei BA23 3	An strodei BA25 4	0	638	An albertoi MG07 3 4	0.47	637	An strodei BA25 4	Successful match at 0.0% (within threshold)
An strodei BA25 4	An strodei BA23 3	0	638	An albertoi MG07 3 4	0.47	637	An strodei BA23 3	Successful match at 0.0% (within threshold)
An strodei ES09 1	An strodei PR20 4 3	0.94	637	An albertoi MG07 12 4	1.27	637	An strodei PR20 4 3	Successful match at 0.94% (within threshold)
An strodei ES09 3	An strodei VP06 5 2	0	637	An albertoi MG07 7 10Cl5	0.79	637	An strodei VP06 5 2	Successful match at 0.0% (within threshold)
An strodei MG27 108	An strodei BA23 3	0.32	627	An albertoi MG07 3 4	0	626	An albertoi MG07 3 4	Incorrect match at 0.0% (within threshold)
An strodei MG30 102	An strodei SP104 18 1	0.15	638	An albertoi MG07 7 10Cl5	1.11	637	An strodei SP104 18 1	Successful match at 0.15% (within threshold)
An strodei MG33 9 1	An strodei ES09 3	0.63	637	An albertoi MG07 7 10Cl5	1.43	637	An strodei ES09 3	Successful match at 0.63% (within threshold)
An strodei PR20 4 3	An strodei SP29-121	0.31	637	An albertoi MG07 12 4	0.63	637	An strodei SP29-121 and 1 others	Successful match at 0.31% (within threshold)
An strodei PR29 23 3	An strodei PR20 4 3	0.79	637	An albertoi MG07 7 10Cl5	0.79	637	An strodei PR20 4 3 and 1 others from different species	Multiple species found at 0.79%, identification with certainty is impossible (within threshold)
An strodei RS37 9 8	An strodei PR20 4 3	0.47	638	An albertoi MG07 12 4	1.11	637	An strodei PR20 4 3	Successful match at 0.47% (within threshold)
An strodei SP07 6	An strodei ES09 3	0.63	637	An albertoi MG07 7 10Cl5	1.43	637	An strodei ES09 3 and 3 others	Successful match at 0.63% (within threshold)
An strodei SP104 18 1	An strodei MG30 102	0.15	638	An albertoi MG07 7 10Cl5	1.27	637	An strodei MG30 102	Successful match at 0.15% (within threshold)
An strodei SP105 10 12	An strodei SP56 8	0	638	An albertoi MG07 7 10Cl5	0.79	637	An strodei SP56 8 and 1 others	Successful match at 0.0% (within threshold)
An strodei SP27 1	An strodei MG27 108	0.64	626	An albertoi MG07 3 4	0.79	637	An strodei MG27 108	Successful match at 0.64% (within threshold)
An strodei SP29 121	An strodei PR20 4 3	0.31	637	An albertoi MG07 12 4	0.95	637	An strodei PR20 4 3 and 1 others	Successful match at 0.31% (within threshold)
An strodei SP31 101	An strodei PR20 4 3	0.31	637	An albertoi MG07 12 4	0.95	637	An strodei PR20 4 3 and 1 others	Successful match at 0.31% (within threshold)
An strodei SP56 33	An strodei VP05 11A	0	637	An albertoi MG07 7 10Cl5	1.11	637	An strodei VP05 11A	Successful match at 0.0% (within threshold)
An strodei SP56 8	An strodei SP105 10 12	0	638	An albertoi MG07 7 10Cl5	0.79	637	An strodei SP105 10 12 and 1 others	Successful match at 0.0% (within threshold)
An strodei SP66 15 1	An strodei ES09 3	0.31	637	An albertoi MG07 7 10Cl5	0.79	637	An strodei ES09 3 and 1 others	Successful match at 0.31% (within threshold)
An strodei VP05 11A	An strodei SP56 33	0	637	An albertoi MG07 7 10Cl5	1.11	637	An strodei SP56 33	Successful match at 0.0% (within threshold)
An strodei VP06 5 2	An strodei ES09 3	0	637	An albertoi MG07 7 10Cl5	0.79	637	An strodei ES09 3	Successful match at 0.0% (within threshold)
An strodei VP06 6 4	An strodei SP105 10 12	0	637	An albertoi MG07 7 10Cl5	0.79	637	An strodei SP105 10 12 and 1 others	Successful match at 0.0% (within threshold)
