# Supplementary material for: A multi-locus approach to barcoding in the Anopheles strodei subgroup (Diptera: Culicidae)
Source: Parasit Vectors. 2013 Apr 19;6:111. doi: 10.1186/1756-3305-6-111 (PMC3641011; doi:10.1186/1756-3305-6-111)
Supplement: Additional file 3 — Identification of species based on “best close match” and ITS2 sequences. [file 1756-3305-6-111-S3.xlsx]

## Sheet: Best_Close_Match
Additional file 3. Identification of species based on "best close match" and ITS2 sequences
Sequences:	89
Sequences without recognizable species names (ignored in all subsequent counts):	0
Sequences with atleast one matching sequence in the data set:	89
Sequences with atleast one matching conspecific sequence in the data set:	89
Sequences with a closest match at 0%:	68
Allospecific matches at 0%:	32 (47.05% of all matches at 0%)
Correct identifications according to "Best Close Match":	53 (59.55%)
Ambiguous according to "Best Close Match":	35 (39.32%)
Incorrect identifications according to "Best Close Match":	1 (1.12%)
Sequences without any match closer than 1.06% (95% intraspecific variation threshold):	0 (0.0%)
Query	Nearest conspecific match	K2P Distance	Sequence overlap (bp)	Nearest allospecific match	K2P Distance	Sequence overlap (bp)	Identification	Result
An albertoi MG07 12 4 432 bases	An albertoi MG07 3 4 432 bases	0	347	An strodei SP07 6 432 bases	3.36	335	An albertoi MG07 3 4 432 bases and 1 others	Successful match at 0.0% (within threshold)
An albertoi MG07 3 4 432 bases	An albertoi MG07 12 4 432 bases	0	347	An strodei SP104 18 1 432 bases	2.96	344	An albertoi MG07 12 4 432 bases and 1 others	Successful match at 0.0% (within threshold)
An albertoi MG07 7 10 C2 432 bases	An albertoi MG07 12 4 432 bases	0	362	An strodei SP07 6 432 bases	3.29	342	An albertoi MG07 12 4 432 bases and 1 others	Successful match at 0.0% (within threshold)
An albertoi MG07 7 10 C3 432 bases	An albertoi MG07 7 10 C2 432 bases	0.27	371	An strodei SP07 6 432 bases	3.59	342	An albertoi MG07 7 10 C2 432 bases	Successful match at 0.27% (within threshold)
An arthuria GO7 1 3 432 bases	An arthuria GO7 2 102 CloneA 432 bases	0	380	An arthurib CE12 1 1 432 bases	0	380	An arthuria GO7 2 102 CloneA 432 bases and 28 others from different species	Multiple species found at 0.0%, identification with certainty is impossible (within threshold)
An arthuria GO7 2 102 CloneA 432 bases	An arthuria GO7 1 3 432 bases	0	380	An arthurib CE12 1 1 432 bases	0	380	An arthuria GO7 1 3 432 bases and 28 others from different species	Multiple species found at 0.0%, identification with certainty is impossible (within threshold)
An arthuria GO7 2 102 CloneB 432 bases	An arthuria GO7 6 101 CloneC 432 bases	0	366	An arthurib CE12 1 1 432 bases	0.27	369	An arthuria GO7 6 101 CloneC 432 bases and 1 others	Successful match at 0.0% (within threshold)
An arthuria GO7 2 102 CloneC 432 bases	An arthuria GO7 1 3 432 bases	0.52	380	An arthurib CE12 1 1 432 bases	0.52	380	An arthuria GO7 1 3 432 bases and 23 others from different species	Multiple species found at 0.52%, identification with certainty is impossible (within threshold)
An arthuria GO7 3 105 432 bases	An arthuria GO7 1 3 432 bases	0	380	An arthurib CE12 1 1 432 bases	0	380	An arthuria GO7 1 3 432 bases and 28 others from different species	Multiple species found at 0.0%, identification with certainty is impossible (within threshold)
An arthuria GO7 6 101 CloneB 432 bases	An arthuria GO7 1 3 432 bases	0	380	An arthurib CE12 1 1 432 bases	0	380	An arthuria GO7 1 3 432 bases and 28 others from different species	Multiple species found at 0.0%, identification with certainty is impossible (within threshold)
An arthuria GO7 6 101 CloneC 432 bases	An arthuria GO7 1 3 432 bases	0	371	An arthurib CE12 1 1 432 bases	0	371	An arthuria GO7 1 3 432 bases and 36 others from different species	Multiple species found at 0.0%, identification with certainty is impossible (within threshold)
An arthuria GO7 6 101 CloneD 432 bases	An arthuria GO7 6 101 CloneC 432 bases	0	367	An arthurib CE12 1 1 432 bases	0.54	370	An arthuria GO7 6 101 CloneC 432 bases	Successful match at 0.0% (within threshold)
An arthuria GO7 6 101 CloneE 432 bases	An arthuria GO7 6 101 CloneC 432 bases	0	371	An arthurib CE12 1 1 432 bases	0.26	374	An arthuria GO7 6 101 CloneC 432 bases	Successful match at 0.0% (within threshold)
An arthuria MG03 102 C1 432 bases	An arthuria GO7 6 101 CloneC 432 bases	0	348	An arthurib CE12 1 1 432 bases	0.28	353	An arthuria GO7 6 101 CloneC 432 bases and 3 others	Successful match at 0.0% (within threshold)
An arthuria MG03 102 C2 432 bases	An arthuria GO7 1 3 432 bases	0	349	An arthurib CE12 1 1 432 bases	0	349	An arthuria GO7 1 3 432 bases and 30 others from different species	Multiple species found at 0.0%, identification with certainty is impossible (within threshold)
An arthuria MG03 102 C3 432 bases	An arthuria SP31 120 C12 432 bases	0	376	An arthurib CE12 1 1 432 bases	0.53	377	An arthuria SP31 120 C12 432 bases	Successful match at 0.0% (within threshold)
An arthuria MG04 102 432 bases	An arthuria GO7 1 3 432 bases	0	380	An arthurib CE12 1 1 432 bases	0	380	An arthuria GO7 1 3 432 bases and 28 others from different species	Multiple species found at 0.0%, identification with certainty is impossible (within threshold)
An arthuria MG07 1 100 432 bases	An arthuria GO7 1 3 432 bases	0	380	An arthurib CE12 1 1 432 bases	0	380	An arthuria GO7 1 3 432 bases and 28 others from different species	Multiple species found at 0.0%, identification with certainty is impossible (within threshold)
An arthuria MG07 10 106 432 bases	An arthuria GO7 1 3 432 bases	0	380	An arthurib CE12 1 1 432 bases	0	380	An arthuria GO7 1 3 432 bases and 28 others from different species	Multiple species found at 0.0%, identification with certainty is impossible (within threshold)
An arthuria MG07 10 106C1 432 bases	An arthuria GO7 6 101 CloneC 432 bases	0	371	An arthurib CE12 1 1 432 bases	0.26	377	An arthuria GO7 6 101 CloneC 432 bases and 2 others	Successful match at 0.0% (within threshold)
An arthuria MG07 10 106C3 432 bases	An arthuria GO7 1 3 432 bases	0	379	An arthurib CE12 1 1 432 bases	0	379	An arthuria GO7 1 3 432 bases and 28 others from different species	Multiple species found at 0.0%, identification with certainty is impossible (within threshold)
An arthuria MG07 10 106C4 432 bases	An arthuria GO7 1 3 432 bases	0.26	380	An arthurib CE12 1 1 432 bases	0.26	380	An arthuria GO7 1 3 432 bases and 6 others	Successful match at 0.26% (within threshold)
An arthuria MG07 18 100 432 bases	An arthuria GO7 1 3 432 bases	0	380	An arthurib CE12 1 1 432 bases	0	380	An arthuria GO7 1 3 432 bases and 28 others from different species	Multiple species found at 0.0%, identification with certainty is impossible (within threshold)
An arthuria MG07 20 2 432 bases	An arthuria GO7 1 3 432 bases	0	380	An arthurib CE12 1 1 432 bases	0	380	An arthuria GO7 1 3 432 bases and 28 others from different species	Multiple species found at 0.0%, identification with certainty is impossible (within threshold)
An arthuria MG07 20 2C2 432 bases	An arthuria GO7 6 101 CloneC 432 bases	0	371	An arthurib CE12 1 1 432 bases	0.26	377	An arthuria GO7 6 101 CloneC 432 bases and 2 others	Successful match at 0.0% (within threshold)
An arthuria MG07 20 2C4 432 bases	An arthuria GO7 1 3 432 bases	0.26	380	An arthurib CE12 1 1 432 bases	0.26	380	An arthuria GO7 1 3 432 bases and 6 others	Successful match at 0.26% (within threshold)
An arthuria MG07 20 2C5 432 bases	An arthuria GO7 1 3 432 bases	0.26	380	An arthurib CE12 1 1 432 bases	0.26	380	An arthuria GO7 1 3 432 bases and 6 others	Successful match at 0.26% (within threshold)
An arthuria MG07 6 3 432 bases	An arthuria GO7 1 3 432 bases	0.26	380	An arthurib CE12 1 1 432 bases	0.26	380	An arthuria GO7 1 3 432 bases and 6 others	Successful match at 0.26% (within threshold)
An arthuria MG07 6 3C1 432 bases	An arthuria GO7 1 3 432 bases	0.52	380	An arthurib CE12 1 1 432 bases	0.52	380	An arthuria GO7 1 3 432 bases and 8 others	Successful match at 0.52% (within threshold)
An arthuria MG07 6 3C2 432 bases	An arthuria MG07 10 106C1 432 bases	0.26	376	An arthurib CE12 1 1 432 bases	0.53	376	An arthuria MG07 10 106C1 432 bases and 2 others	Successful match at 0.26% (within threshold)
An arthuria MG07 6 3C3 432 bases	An arthuria GO7 1 3 432 bases	0.79	380	An arthurib CE12 1 1 432 bases	0.79	380	An arthuria GO7 1 3 432 bases and 23 others from different species	Multiple species found at 0.79%, identification with certainty is impossible (within threshold)
An arthuria MG07 6 3C4 432 bases	An arthuria GO7 1 3 432 bases	0.52	380	An arthurib CE12 1 1 432 bases	0.52	380	An arthuria GO7 1 3 432 bases and 8 others	Successful match at 0.52% (within threshold)
An arthuria MG07 6 3C5 432 bases	An arthuria GO7 6 101 CloneC 432 bases	0	371	An arthurib CE12 1 1 432 bases	0.26	377	An arthuria GO7 6 101 CloneC 432 bases and 2 others	Successful match at 0.0% (within threshold)
An arthuria MG24 1 C1 432 bases	An arthuria MG24 1 C2 432 bases	0.53	374	An arthurib CE12 1 1 432 bases	0.53	373	An arthuria MG24 1 C2 432 bases	Successful match at 0.53% (within threshold)
An arthuria MG24 1 C2 432 bases	An arthuria GO7 1 3 432 bases	0	373	An arthurib CE12 1 1 432 bases	0	373	An arthuria GO7 1 3 432 bases and 29 others from different species	Multiple species found at 0.0%, identification with certainty is impossible (within threshold)
An arthuria MG24 1 C3 432 bases	An arthuria GO7 1 3 432 bases	0	377	An arthurib CE12 1 1 432 bases	0	377	An arthuria GO7 1 3 432 bases and 29 others from different species	Multiple species found at 0.0%, identification with certainty is impossible (within threshold)
An arthuria MG24 1 C4 432 bases	An arthuria GO7 1 3 432 bases	0.26	380	An arthurib CE12 1 1 432 bases	0.26	380	An arthuria GO7 1 3 432 bases and 6 others	Successful match at 0.26% (within threshold)
An arthuria MG32 4 Clone 432 bases	An arthuria GO7 1 3 432 bases	0.26	380	An arthurib CE12 1 1 432 bases	0.26	380	An arthuria GO7 1 3 432 bases and 6 others	Successful match at 0.26% (within threshold)
An arthuria MG33 11 2 Clone 432 bases	An arthuria GO7 1 3 432 bases	0.26	380	An arthurib CE12 1 1 432 bases	0.26	380	An arthuria GO7 1 3 432 bases and 6 others	Successful match at 0.26% (within threshold)
An arthuria MG33 12 6 Clone 432 bases	An arthuria GO7 1 3 432 bases	0	380	An arthurib CE12 1 1 432 bases	0	380	An arthuria GO7 1 3 432 bases and 28 others from different species	Multiple species found at 0.0%, identification with certainty is impossible (within threshold)
An arthuria MG34 2 Clone 432 bases	An arthuria GO7 1 3 432 bases	0	380	An arthurib CE12 1 1 432 bases	0	380	An arthuria GO7 1 3 432 bases and 28 others from different species	Multiple species found at 0.0%, identification with certainty is impossible (within threshold)
An arthuria MG34 9 Clone 432 bases	An arthuria GO7 1 3 432 bases	0	380	An arthurib CE12 1 1 432 bases	0	380	An arthuria GO7 1 3 432 bases and 28 others from different species	Multiple species found at 0.0%, identification with certainty is impossible (within threshold)
An arthuria MG44 14 2 Clone 432 bases	An arthuria GO7 1 3 432 bases	0	380	An arthurib CE12 1 1 432 bases	0	380	An arthuria GO7 1 3 432 bases and 28 others from different species	Multiple species found at 0.0%, identification with certainty is impossible (within threshold)
An arthuria SP31 120 432 bases	An arthuria GO7 2 102 CloneB 432 bases	0	370	An arthurib CE12 1 1 432 bases	0.27	369	An arthuria GO7 2 102 CloneB 432 bases and 1 others	Successful match at 0.0% (within threshold)
An arthuria SP31 120 C1 432 bases	An arthuria GO7 1 3 432 bases	0	376	An arthurib CE12 1 1 432 bases	0	376	An arthuria GO7 1 3 432 bases and 29 others from different species	Multiple species found at 0.0%, identification with certainty is impossible (within threshold)
An arthuria SP31 120 C10 432 bases	An arthuria GO7 2 102 CloneB 432 bases	0.54	370	An arthurib CE12 1 1 432 bases	0.81	369	An arthuria GO7 2 102 CloneB 432 bases and 1 others	Successful match at 0.54% (within threshold)
An arthuria SP31 120 C11 432 bases	An arthuria GO7 2 102 CloneB 432 bases	0.27	370	An arthurib CE12 1 1 432 bases	0.54	369	An arthuria GO7 2 102 CloneB 432 bases and 1 others	Successful match at 0.27% (within threshold)
An arthuria SP31 120 C12 432 bases	An arthuria MG03 102 C3 432 bases	0	376	An arthurib CE12 1 1 432 bases	0.53	376	An arthuria MG03 102 C3 432 bases	Successful match at 0.0% (within threshold)
An arthurib CE12 1 1 432 bases	An arthurib CE12 4 6 432 bases	0	380	An arthuria GO7 1 3 432 bases	0	380	An arthurib CE12 4 6 432 bases and 28 others from different species	Multiple species found at 0.0%, identification with certainty is impossible (within threshold)
An arthurib CE12 4 6 432 bases	An arthurib CE12 1 1 432 bases	0	380	An arthuria GO7 1 3 432 bases	0	380	An arthurib CE12 1 1 432 bases and 28 others from different species	Multiple species found at 0.0%, identification with certainty is impossible (within threshold)
An arthurib CE17 15 2 432 bases	An arthurib CE12 1 1 432 bases	0	380	An arthuria GO7 1 3 432 bases	0	380	An arthurib CE12 1 1 432 bases and 28 others from different species	Multiple species found at 0.0%, identification with certainty is impossible (within threshold)
An arthurib CE17 5 1 432 bases	An arthurib CE12 1 1 432 bases	0	380	An arthuria GO7 1 3 432 bases	0	380	An arthurib CE12 1 1 432 bases and 28 others from different species	Multiple species found at 0.0%, identification with certainty is impossible (within threshold)
An arthurib CE20 10 4 432 bases	An arthurib CE12 1 1 432 bases	0	380	An arthuria GO7 1 3 432 bases	0	380	An arthurib CE12 1 1 432 bases and 28 others from different species	Multiple species found at 0.0%, identification with certainty is impossible (within threshold)
An arthurib CE20 24 3 432 bases	An arthurib CE12 1 1 432 bases	0	380	An arthuria GO7 1 3 432 bases	0	380	An arthurib CE12 1 1 432 bases and 28 others from different species	Multiple species found at 0.0%, identification with certainty is impossible (within threshold)
An arthuric RO29 18 432 bases	An arthuric RO31 103 432 bases	0	380	An arthuria GO7 1 3 432 bases	0	380	An arthuric RO31 103 432 bases and 28 others from different species	Multiple species found at 0.0%, identification with certainty is impossible (within threshold)
An arthuric RO31 103 432 bases	An arthuric RO29 18 432 bases	0	380	An arthuria GO7 1 3 432 bases	0	380	An arthuric RO29 18 432 bases and 28 others from different species	Multiple species found at 0.0%, identification with certainty is impossible (within threshold)
An arthuric RO8 1 432 bases	An arthuric RO29 18 432 bases	0	380	An arthuria GO7 1 3 432 bases	0	380	An arthuric RO29 18 432 bases and 28 others from different species	Multiple species found at 0.0%, identification with certainty is impossible (within threshold)
An arthuric RO8 104 432 bases	An arthuric RO29 18 432 bases	0	380	An arthuria GO7 1 3 432 bases	0	380	An arthuric RO29 18 432 bases and 28 others from different species	Multiple species found at 0.0%, identification with certainty is impossible (within threshold)
An arthuric RO8 109 432 bases	An arthuric RO29 18 432 bases	0	380	An arthuria GO7 1 3 432 bases	0	380	An arthuric RO29 18 432 bases and 28 others from different species	Multiple species found at 0.0%, identification with certainty is impossible (within threshold)
An arthurid MG33 13 7 432 bases	An arthurid MG33 13 7 Clone2 432 bases	0	374	An arthuria MG03 102 C2 432 bases	0	342	An arthurid MG33 13 7 Clone2 432 bases and 1 others from different species	Multiple species found at 0.0%, identification with certainty is impossible (within threshold)
An arthurid MG33 13 7 Clone2 432 bases	An arthurid MG33 13 7 432 bases	0	374	An arthuria MG03 102 C2 432 bases	0	342	An arthurid MG33 13 7 432 bases and 1 others from different species	Multiple species found at 0.0%, identification with certainty is impossible (within threshold)
An arthurid MG33 13 7 clone4 432 bases	An arthurid MG33 13 7 432 bases	0.81	373	An arthuria GO7 1 3 432 bases	0.52	380	An arthuria GO7 1 3 432 bases and 23 others from different species	Multiple species found at 0.52%, identification with certainty is impossible (within threshold)
An arthurid MG35 11 Clone 432 bases	An arthurid MG33 13 7 432 bases	1.08	373	An arthuria GO7 6 101 CloneE 432 bases	0.53	374	An arthuria GO7 6 101 CloneE 432 bases	Incorrect match at 0.53% (within threshold)
An cpform MG15 1 1 432 bases	An cpform MG15 6 12 432 bases	0	363	An arthuria MG03 102 C2 432 bases	4.75	305	An cpform MG15 6 12 432 bases and 2 others	Successful match at 0.0% (within threshold)
An cpform MG15 6 12 432 bases	An cpform MG15 1 1 432 bases	0	363	An arthuria MG03 102 C2 432 bases	4.75	305	An cpform MG15 1 1 432 bases and 2 others	Successful match at 0.0% (within threshold)
An cpform MG15 9 6 432 bases	An cpform MG15 1 1 432 bases	0	363	An arthuria MG03 102 C2 432 bases	4.75	305	An cpform MG15 1 1 432 bases and 2 others	Successful match at 0.0% (within threshold)
An cpform PR21 110 432 bases	An cpform MG15 1 1 432 bases	0	363	An arthuria MG03 102 C2 432 bases	4.75	305	An cpform MG15 1 1 432 bases and 2 others	Successful match at 0.0% (within threshold)
An strodei BA23 2 432 bases	An strodei SP27 1 432 bases	0	359	An arthuria MG03 102 C2 432 bases	2.78	330	An strodei SP27 1 432 bases and 4 others	Successful match at 0.0% (within threshold)
An strodei BA25 4 432 bases	An strodei MG27 108 432 bases	0	359	An arthuria MG03 102 C2 432 bases	3.09	330	An strodei MG27 108 432 bases and 5 others	Successful match at 0.0% (within threshold)
An strodei ES09 1 432 bases	An strodei ES09 3 432 bases	0	359	An arthuria MG03 102 C2 432 bases	2.78	330	An strodei ES09 3 432 bases and 3 others	Successful match at 0.0% (within threshold)
An strodei ES09 3 432 bases	An strodei ES09 1 432 bases	0	359	An arthuria MG03 102 C2 432 bases	2.78	330	An strodei ES09 1 432 bases and 3 others	Successful match at 0.0% (within threshold)
An strodei MG27 108 432 bases	An strodei BA25 4 432 bases	0	359	An arthuria MG03 102 C2 432 bases	3.09	330	An strodei BA25 4 432 bases and 5 others	Successful match at 0.0% (within threshold)
An strodei MG30 102 432 bases	An strodei BA25 4 432 bases	0	359	An arthuria MG03 102 C2 432 bases	3.09	330	An strodei BA25 4 432 bases and 5 others	Successful match at 0.0% (within threshold)
An strodei MG33 9 1 Clone 432 bases	An strodei BA25 4 432 bases	0.28	350	An albertoi MG07 3 4 432 bases	3	340	An strodei BA25 4 432 bases and 5 others	Successful match at 0.28% (within threshold)
An strodei PR20 4 3 432 bases	An strodei BA25 4 432 bases	0.27	359	An arthuria MG03 102 C2 432 bases	3.09	330	An strodei BA25 4 432 bases and 7 others	Successful match at 0.27% (within threshold)
An strodei PR29 23 3 432 bases	An strodei BA25 4 432 bases	0.27	359	An arthuria MG03 102 C2 432 bases	3.41	330	An strodei BA25 4 432 bases and 6 others	Successful match at 0.27% (within threshold)
An strodei RS37 9 8 432 bases	An strodei BA25 4 432 bases	0	359	An arthuria MG03 102 C2 432 bases	3.09	330	An strodei BA25 4 432 bases and 5 others	Successful match at 0.0% (within threshold)
An strodei SP07 6 432 bases	An strodei ES09 1 432 bases	0	342	An arthuria MG03 102 C2 432 bases	2.78	330	An strodei ES09 1 432 bases and 3 others	Successful match at 0.0% (within threshold)
An strodei SP104 18 1 432 bases	An strodei SP56 8 432 bases	0	359	An arthuria MG03 102 C2 432 bases	2.46	330	An strodei SP56 8 432 bases	Successful match at 0.0% (within threshold)
An strodei SP105 10 12 432 bases	An strodei BA25 4 432 bases	0	359	An arthuria MG03 102 C2 432 bases	3.09	330	An strodei BA25 4 432 bases and 5 others	Successful match at 0.0% (within threshold)
An strodei SP27 1 432 bases	An strodei BA23 2 432 bases	0	359	An arthuria MG03 102 C2 432 bases	2.78	330	An strodei BA23 2 432 bases and 4 others	Successful match at 0.0% (within threshold)
An strodei SP29 121 432 bases	An strodei BA25 4 432 bases	0	359	An arthuria MG03 102 C2 432 bases	3.09	330	An strodei BA25 4 432 bases and 5 others	Successful match at 0.0% (within threshold)
An strodei SP31 101 432 bases	An strodei BA23 2 432 bases	0	359	An arthuria MG03 102 C2 432 bases	2.78	330	An strodei BA23 2 432 bases and 10 others	Successful match at 0.0% (within threshold)
An strodei SP56 33 432 bases	An strodei BA23 2 432 bases	0	359	An arthuria MG03 102 C2 432 bases	2.78	330	An strodei BA23 2 432 bases and 4 others	Successful match at 0.0% (within threshold)
An strodei SP56 8 432 bases	An strodei SP104 18 1 432 bases	0	359	An arthuria MG03 102 C2 432 bases	2.46	330	An strodei SP104 18 1 432 bases	Successful match at 0.0% (within threshold)
An strodei SP66 15 1 432 bases	An strodei BA23 2 432 bases	0	359	An arthuria MG03 102 C2 432 bases	2.78	330	An strodei BA23 2 432 bases and 4 others	Successful match at 0.0% (within threshold)
An strodei VP05 11A 432 bases	An strodei ES09 1 432 bases	0	353	An arthuria MG03 102 C2 432 bases	2.78	330	An strodei ES09 1 432 bases and 3 others	Successful match at 0.0% (within threshold)
An strodei VP06 5 2 432 bases	An strodei ES09 1 432 bases	0	350	An arthuria MG03 102 C2 432 bases	2.78	330	An strodei ES09 1 432 bases and 3 others	Successful match at 0.0% (within threshold)
An strodei VP06 6 4 432 bases	An strodei BA23 2 432 bases	0	359	An arthuria MG03 102 C2 432 bases	2.78	330	An strodei BA23 2 432 bases and 4 others	Successful match at 0.0% (within threshold)
