# Supplementary material for: A multi-locus approach to barcoding in the Anopheles strodei subgroup (Diptera: Culicidae)
Source: Parasit Vectors. 2013 Apr 19;6:111. doi: 10.1186/1756-3305-6-111 (PMC3641011; doi:10.1186/1756-3305-6-111)
Supplement: Additional file 4 — Identification of species based on “best close match” and combined COI-ITS2 sequences. [file 1756-3305-6-111-S4.xlsx]

## Sheet: Best_Close_Match
Additional file 4. Identification of species based on "best close match" and combined COI-ITS2 sequences
Sequences:	89
Sequences without recognizable species names (ignored in all subsequent counts):	0
Sequences with atleast one matching sequence in the data set:	89
Sequences with atleast one matching conspecific sequence in the data set:	89
Sequences with a closest match at 0%:	22
Allospecific matches at 0%:	0 (0.0% of all matches at 0%)
Correct identifications according to "Best Close Match":	89 (100.0%)
Ambiguous according to "Best Close Match":	0 (0.0%)
Incorrect identifications according to "Best Close Match":	0 (0.0%)
Sequences without any match closer than 1.11% (95% intraspecific variation threshold):	0 (0.0%)
Query	Nearest conspecific match	K2P Distance	Sequence overlap (bp)	Nearest allospecific match	K2P Distance	Sequence overlap (bp)	Identification	Result
An albertoi MG07 12 4 1070 bases	An albertoi MG07 7 10Cl5 1070 bases	1.01	999	An strodei PR20 4 3 1070 bases	1.84	988	An albertoi MG07 7 10Cl5 1070 bases	Successful match at 1.01% (within threshold)
An albertoi MG07 3 4 1070 bases	An albertoi MG07 7 10Cl5 1070 bases	1.01	991	An strodei MG27 108 1070 bases	1.24	970	An albertoi MG07 7 10Cl5 1070 bases	Successful match at 1.01% (within threshold)
An albertoi MG07 7 10Cl5 1070 bases	An albertoi MG07 7 10Cl5 1070 bases	0.09	1008	An strodei SP56 8 1070 bases	1.73	995	An albertoi MG07 7 10Cl5 1070 bases	Successful match at 0.09% (within threshold)
An albertoi MG07 7 10Cl5 1070 bases	An albertoi MG07 7 10Cl5 1070 bases	0.09	1008	An strodei SP56 8 1070 bases	1.83	995	An albertoi MG07 7 10Cl5 1070 bases	Successful match at 0.09% (within threshold)
An arthuria GO7 1 3 1070 bases	An arthuria GO7 2 102 1070 bases	0	1018	An arthuric RO8 1 1070 bases	1.79	1018	An arthuria GO7 2 102 1070 bases	Successful match at 0.0% (within threshold)
An arthuria GO7 2 102 1070 bases	An arthuria GO7 1 3 1070 bases	0	1018	An arthuric RO8 1 1070 bases	1.79	1018	An arthuria GO7 1 3 1070 bases	Successful match at 0.0% (within threshold)
An arthuria GO7 2 102 1070 bases	An arthuria GO7 1 3 1070 bases	0.09	1007	An arthuric RO8 1 1070 bases	1.91	1007	An arthuria GO7 1 3 1070 bases and 1 others	Successful match at 0.09% (within threshold)
An arthuria GO7 2 102 1070 bases	An arthuria GO7 1 3 1070 bases	0.19	1018	An arthuric RO8 1 1070 bases	1.99	1018	An arthuria GO7 1 3 1070 bases and 1 others	Successful match at 0.19% (within threshold)
An arthuria GO7 3 105 1070 bases	An arthuria MG24 1 1070 bases	0.29	1015	An arthuric RO8 104 1070 bases	1.7	1010	An arthuria MG24 1 1070 bases	Successful match at 0.29% (within threshold)
An arthuria GO7 6 101 1070 bases	An arthuria GO7 6 101 1070 bases	0	1009	An arthuric RO8 1 1070 bases	1.79	1018	An arthuria GO7 6 101 1070 bases	Successful match at 0.0% (within threshold)
An arthuria GO7 6 101 1070 bases	An arthuria GO7 6 101 1070 bases	0	1009	An arthuric RO8 1 1070 bases	1.81	1009	An arthuria GO7 6 101 1070 bases and 2 others	Successful match at 0.0% (within threshold)
An arthuria GO7 6 101 1070 bases	An arthuria GO7 6 101 1070 bases	0	1005	An arthuric RO8 1 1070 bases	2.01	1008	An arthuria GO7 6 101 1070 bases	Successful match at 0.0% (within threshold)
An arthuria GO7 6 101 1070 bases	An arthuria GO7 6 101 1070 bases	0	1009	An arthuric RO8 1 1070 bases	1.9	1012	An arthuria GO7 6 101 1070 bases	Successful match at 0.0% (within threshold)
An arthuria MG03 102 1070 bases	An arthuria MG03 102 1070 bases	0.1	977	An arthuric RO8 1 1070 bases	1.84	990	An arthuria MG03 102 1070 bases	Successful match at 0.1% (within threshold)
An arthuria MG03 102 1070 bases	An arthuria MG03 102 1070 bases	0.1	977	An arthuric RO8 1 1070 bases	1.74	986	An arthuria MG03 102 1070 bases	Successful match at 0.1% (within threshold)
An arthuria MG03 102 1070 bases	An arthuria MG03 102 1070 bases	0.2	989	An arthuric RO8 1 1070 bases	1.9	1014	An arthuria MG03 102 1070 bases	Successful match at 0.2% (within threshold)
An arthuria MG04 102 1070 bases	An arthuria MG07 10 106 1070 bases	0.19	1017	An arthuric RO8 1 1070 bases	1.59	1018	An arthuria MG07 10 106 1070 bases and 1 others	Successful match at 0.19% (within threshold)
An arthuria MG07 1 100 1070 bases	An arthuria MG03 102 1070 bases	0.1	986	An arthuric RO8 1 1070 bases	1.79	1017	An arthuria MG03 102 1070 bases	Successful match at 0.1% (within threshold)
An arthuria MG07 10 106 1070 bases	An arthuria MG07 10 106 1070 bases	0	1016	An arthuric RO8 1 1070 bases	1.79	1017	An arthuria MG07 10 106 1070 bases	Successful match at 0.0% (within threshold)
An arthuria MG07 10 106 1070 bases	An arthuria MG07 10 106 1070 bases	0.09	1014	An arthuric RO8 1 1070 bases	1.9	1014	An arthuria MG07 10 106 1070 bases and 1 others	Successful match at 0.09% (within threshold)
An arthuria MG07 10 106 1070 bases	An arthuria MG07 10 106 1070 bases	0	1016	An arthuric RO8 1 1070 bases	1.79	1016	An arthuria MG07 10 106 1070 bases	Successful match at 0.0% (within threshold)
An arthuria MG07 10 106 1070 bases	An arthuria MG07 10 106 1070 bases	0.09	1017	An arthuric RO8 1 1070 bases	1.89	1017	An arthuria MG07 10 106 1070 bases and 1 others	Successful match at 0.09% (within threshold)
An arthuria MG07 18 100Cl1 1070 bases	An arthuria MG04 102 1070 bases	0.19	1017	An arthuric RO8 1 1070 bases	1.59	1017	An arthuria MG04 102 1070 bases	Successful match at 0.19% (within threshold)
An arthuria MG07 20 2 1070 bases	An arthuria GO7 1 3 1070 bases	0.09	1017	An arthuric RO8 1 1070 bases	1.69	1017	An arthuria GO7 1 3 1070 bases and 4 others	Successful match at 0.09% (within threshold)
An arthuria MG07 20 2 1070 bases	An arthuria MG07 20 2 1070 bases	0.09	1014	An arthuric RO8 1 1070 bases	1.79	1014	An arthuria MG07 20 2 1070 bases	Successful match at 0.09% (within threshold)
An arthuria MG07 20 2 1070 bases	An arthuria MG07 20 2 1070 bases	0.09	1017	An arthuric RO8 1 1070 bases	1.79	1017	An arthuria MG07 20 2 1070 bases	Successful match at 0.09% (within threshold)
An arthuria MG07 20 2 1070 bases	An arthuria MG07 20 2 1070 bases	0.09	1017	An arthuric RO8 1 1070 bases	1.79	1017	An arthuria MG07 20 2 1070 bases	Successful match at 0.09% (within threshold)
An arthuria MG07 6 3 1070 bases	An arthuria MG07 6 3 1070 bases	0.19	1006	An arthuric RO8 1 1070 bases	1.81	1009	An arthuria MG07 6 3 1070 bases	Successful match at 0.19% (within threshold)
An arthuria MG07 6 3 1070 bases	An arthuria MG07 6 3 1070 bases	0.19	1009	An arthuric RO8 1 1070 bases	1.91	1009	An arthuria MG07 6 3 1070 bases	Successful match at 0.19% (within threshold)
An arthuria MG07 6 3 1070 bases	An arthuria MG07 6 3 1070 bases	0.09	1005	An arthuric RO8 1 1070 bases	1.92	1005	An arthuria MG07 6 3 1070 bases	Successful match at 0.09% (within threshold)
An arthuria MG07 6 3 1070 bases	An arthuria MG07 6 3 1070 bases	0.29	1009	An arthuric RO8 1 1070 bases	2.01	1009	An arthuria MG07 6 3 1070 bases and 1 others	Successful match at 0.29% (within threshold)
An arthuria MG07 6 3 1070 bases	An arthuria MG07 6 3 1070 bases	0.19	1009	An arthuric RO8 1 1070 bases	1.91	1009	An arthuria MG07 6 3 1070 bases	Successful match at 0.19% (within threshold)
An arthuria MG07 6 3 1070 bases	An arthuria MG07 6 3 1070 bases	0.09	1005	An arthuric RO8 1 1070 bases	1.81	1006	An arthuria MG07 6 3 1070 bases	Successful match at 0.09% (within threshold)
An arthuria MG24 1 1070 bases	An arthuria MG24 1 1070 bases	0.19	1012	An arthuric RO8 1 1070 bases	1.91	1011	An arthuria MG24 1 1070 bases and 1 others	Successful match at 0.19% (within threshold)
An arthuria MG24 1 1070 bases	An arthuria MG24 1 1070 bases	0	1011	An arthuric RO8 1 1070 bases	1.7	1011	An arthuria MG24 1 1070 bases	Successful match at 0.0% (within threshold)
An arthuria MG24 1 1070 bases	An arthuria MG24 1 1070 bases	0	1011	An arthuric RO8 1 1070 bases	1.69	1015	An arthuria MG24 1 1070 bases	Successful match at 0.0% (within threshold)
An arthuria MG24 1 1070 bases	An arthuria MG24 1 1070 bases	0.09	1011	An arthuric RO8 1 1070 bases	1.79	1018	An arthuria MG24 1 1070 bases	Successful match at 0.09% (within threshold)
An arthuria MG32 4 1070 bases	An arthuria MG24 1 1070 bases	0.19	1011	An arthuric RO8 1 1070 bases	1.69	1018	An arthuria MG24 1 1070 bases	Successful match at 0.19% (within threshold)
An arthuria MG33 11 2 1070 bases	An arthuria MG32 4 1070 bases	0.39	1018	An arthuric RO8 1 1070 bases	1.79	1018	An arthuria MG32 4 1070 bases and 1 others	Successful match at 0.39% (within threshold)
An arthuria MG33 12 6 1070 bases	An arthuria MG24 1 1070 bases	0.19	1011	An arthuric RO8 1 1070 bases	1.69	1018	An arthuria MG24 1 1070 bases	Successful match at 0.19% (within threshold)
An arthuria MG34 2 1070 bases	An arthuria MG24 1 1070 bases	0.29	1015	An arthuric RO8 1 1070 bases	1.59	1018	An arthuria MG24 1 1070 bases	Successful match at 0.29% (within threshold)
An arthuria MG34 9 1070 bases	An arthuria MG07 20 2 1070 bases	0.3	993	An arthuric RO8 1 1070 bases	1.84	993	An arthuria MG07 20 2 1070 bases and 1 others	Successful match at 0.3% (within threshold)
An arthuria MG44 14 2 1070 bases	An arthuria MG03 102 1070 bases	0.1	986	An arthuric RO8 1 1070 bases	1.69	1018	An arthuria MG03 102 1070 bases	Successful match at 0.1% (within threshold)
An arthuria SP31 120 1070 bases	An arthuria SP31 120 1070 bases	0.09	1007	An arthuric RO8 1 1070 bases	1.81	1006	An arthuria SP31 120 1070 bases and 1 others	Successful match at 0.09% (within threshold)
An arthuria SP31 120 1070 bases	An arthuria SP31 120 1070 bases	0.09	1007	An arthuric RO8 1 1070 bases	1.7	1013	An arthuria SP31 120 1070 bases	Successful match at 0.09% (within threshold)
An arthuria SP31 120 1070 bases	An arthuria SP31 120 1070 bases	0.19	1007	An arthuric RO8 1 1070 bases	2.02	1006	An arthuria SP31 120 1070 bases	Successful match at 0.19% (within threshold)
An arthuria SP31 120 1070 bases	An arthuria SP31 120 1070 bases	0.09	1007	An arthuric RO8 1 1070 bases	1.91	1006	An arthuria SP31 120 1070 bases	Successful match at 0.09% (within threshold)
An arthuria SP31 120 1070 bases	An arthuria SP31 120 1070 bases	0.19	1015	An arthuric RO8 1 1070 bases	1.9	1013	An arthuria SP31 120 1070 bases	Successful match at 0.19% (within threshold)
An arthurib CE12 1 1 1070 bases	An arthurib CE12 4 6 1070 bases	0	1018	An arthuric RO8 1 1070 bases	1.69	1018	An arthurib CE12 4 6 1070 bases and 2 others	Successful match at 0.0% (within threshold)
An arthurib CE12 4 6 1070 bases	An arthurib CE12 1 1 1070 bases	0	1018	An arthuric RO8 1 1070 bases	1.69	1018	An arthurib CE12 1 1 1070 bases and 2 others	Successful match at 0.0% (within threshold)
An arthurib CE17 15 2 1070 bases	An arthurib CE12 1 1 1070 bases	0.09	1018	An arthuric RO8 1 1070 bases	1.79	1018	An arthurib CE12 1 1 1070 bases and 3 others	Successful match at 0.09% (within threshold)
An arthurib CE17 5 1 1070 bases	An arthurib CE12 1 1 1070 bases	0.69	1018	An arthuric RO8 1 1070 bases	1.69	1018	An arthurib CE12 1 1 1070 bases and 3 others	Successful match at 0.69% (within threshold)
An arthurib CE20 10 4 1070 bases	An arthurib CE12 1 1 1070 bases	0	1018	An arthuric RO8 1 1070 bases	1.69	1018	An arthurib CE12 1 1 1070 bases and 2 others	Successful match at 0.0% (within threshold)
An arthurib CE20 24 3 1070 bases	An arthurib CE12 1 1 1070 bases	0	1018	An arthuric RO8 1 1070 bases	1.69	1018	An arthurib CE12 1 1 1070 bases and 2 others	Successful match at 0.0% (within threshold)
An arthuric RO29 18 1070 bases	An arthuric RO31 103 1070 bases	0	1018	An arthuria MG04 102 1070 bases	1.79	1018	An arthuric RO31 103 1070 bases	Successful match at 0.0% (within threshold)
An arthuric RO31 103 1070 bases	An arthuric RO29 18 1070 bases	0	1018	An arthuria MG04 102 1070 bases	1.79	1018	An arthuric RO29 18 1070 bases	Successful match at 0.0% (within threshold)
An arthuric RO8 1 1070 bases	An arthuric RO8 104 1070 bases	0	1010	An arthuria MG04 102 1070 bases	1.59	1018	An arthuric RO8 104 1070 bases	Successful match at 0.0% (within threshold)
An arthuric RO8 104 1070 bases	An arthuric RO8 1 1070 bases	0	1010	An arthuria MG04 102 1070 bases	1.6	1010	An arthuric RO8 1 1070 bases	Successful match at 0.0% (within threshold)
An arthuric RO8 109 1070 bases	An arthuric RO29 18 1070 bases	0.49	1018	An arthuria MG33 11 2 1070 bases	1.79	1018	An arthuric RO29 18 1070 bases and 1 others	Successful match at 0.49% (within threshold)
An arthurid MG33 13 7 1070 bases	An arthurid MG33 13 7 1070 bases	0	1012	An arthuric RO8 104 1070 bases	1.92	1003	An arthurid MG33 13 7 1070 bases	Successful match at 0.0% (within threshold)
An arthurid MG33 13 7 1070 bases	An arthurid MG33 13 7 1070 bases	0	1012	An arthuric RO8 104 1070 bases	1.92	1003	An arthurid MG33 13 7 1070 bases	Successful match at 0.0% (within threshold)
An arthurid MG33 13 7 1070 bases	An arthurid MG33 13 7 1070 bases	0.29	1011	An arthuric RO8 104 1070 bases	2.01	1010	An arthurid MG33 13 7 1070 bases and 1 others	Successful match at 0.29% (within threshold)
An arthurid MG35 11 1070 bases	An arthurid MG33 13 7 1070 bases	0.59	1011	An arthuric RO8 104 1070 bases	2.11	1010	An arthurid MG33 13 7 1070 bases and 1 others	Successful match at 0.59% (within threshold)
An cpform MG15 1 1 1070 bases	An cpform MG15 6 12 1070 bases	0.2	982	An arthuria MG07 1 100 1070 bases	5.29	945	An cpform MG15 6 12 1070 bases and 1 others	Successful match at 0.2% (within threshold)
An cpform MG15 6 12 1070 bases	An cpform MG15 1 1 1070 bases	0.2	982	An strodei SP56 8 1070 bases	5.3	959	An cpform MG15 1 1 1070 bases	Successful match at 0.2% (within threshold)
An cpform MG15 9 6 1070 bases	An cpform MG15 6 12 1070 bases	0.6	1001	An arthuria MG03 102 1070 bases	4.96	942	An cpform MG15 6 12 1070 bases and 1 others	Successful match at 0.6% (within threshold)
An cpform PR21 110 1070 bases	An cpform MG15 1 1 1070 bases	0.2	981	An arthuric RO8 104 1070 bases	5.33	956	An cpform MG15 1 1 1070 bases	Successful match at 0.2% (within threshold)
An strodei BA23 3 1070 bases	An strodei BA25 4 1070 bases	0.1	997	An albertoi MG07 3 4 1070 bases	1.44	981	An strodei BA25 4 1070 bases	Successful match at 0.1% (within threshold)
An strodei BA25 4 1070 bases	An strodei BA23 3 1070 bases	0.1	997	An albertoi MG07 3 4 1070 bases	1.54	981	An strodei BA23 3 1070 bases	Successful match at 0.1% (within threshold)
An strodei ES09 1 1070 bases	An strodei PR20 4 3 1070 bases	0.7	996	An albertoi MG07 12 4 1070 bases	2.16	988	An strodei PR20 4 3 1070 bases	Successful match at 0.7% (within threshold)
An strodei ES09 3 1070 bases	An strodei VP06 5 2 1070 bases	0	987	An albertoi MG07 7 10Cl5 1070 bases	1.83	995	An strodei VP06 5 2 1070 bases	Successful match at 0.0% (within threshold)
An strodei MG27 108 1070 bases	An strodei BA25 4 1070 bases	0.2	986	An albertoi MG07 3 4 1070 bases	1.24	970	An strodei BA25 4 1070 bases	Successful match at 0.2% (within threshold)
An strodei MG30 102 1070 bases	An strodei ES09 3 1070 bases	0.3	996	An albertoi MG07 7 10Cl5 1070 bases	2.14	995	An strodei ES09 3 1070 bases and 1 others	Successful match at 0.3% (within threshold)
An strodei MG33 9 1 1070 bases	An strodei MG30 102 1070 bases	0.5	988	An albertoi MG07 7 10Cl5 1070 bases	2.16	988	An strodei MG30 102 1070 bases	Successful match at 0.5% (within threshold)
An strodei PR20 4 3 1070 bases	An strodei SP29 121 1070 bases	0.3	996	An albertoi MG07 12 4 1070 bases	1.84	988	An strodei SP29 121 1070 bases and 1 others	Successful match at 0.3% (within threshold)
An strodei PR29 23 3 1070 bases	An strodei BA25 4 1070 bases	0.7	996	An albertoi MG07 7 10Cl5 1070 bases	2.04	995	An strodei BA25 4 1070 bases and 2 others	Successful match at 0.7% (within threshold)
An strodei RS37 9 8 1070 bases	An strodei SP29 121 1070 bases	0.3	996	An albertoi MG07 12 4 1070 bases	2.16	988	An strodei SP29 121 1070 bases and 1 others	Successful match at 0.3% (within threshold)
An strodei SP07 6 1070 bases	An strodei ES09 3 1070 bases	0.41	979	An albertoi MG07 7 10Cl5 1070 bases	2.07	979	An strodei ES09 3 1070 bases and 1 others	Successful match at 0.41% (within threshold)
An strodei SP104 18 1 1070 bases	An strodei MG30 102 1070 bases	0.3	997	An albertoi MG07 7 10Cl5 1070 bases	2.04	995	An strodei MG30 102 1070 bases	Successful match at 0.3% (within threshold)
An strodei SP105 10 12 1070 bases	An strodei VP06 6 4 1070 bases	0.1	996	An albertoi MG07 7 10Cl5 1070 bases	1.93	995	An strodei VP06 6 4 1070 bases	Successful match at 0.1% (within threshold)
An strodei SP27 1 1070 bases	An strodei MG27 108 1070 bases	0.5	985	An albertoi MG07 3 4 1070 bases	1.65	981	An strodei MG27 108 1070 bases	Successful match at 0.5% (within threshold)
An strodei SP29 121 1070 bases	An strodei SP31 101 1070 bases	0.2	997	An albertoi MG07 12 4 1070 bases	2.05	988	An strodei SP31 101 1070 bases	Successful match at 0.2% (within threshold)
An strodei SP31 101 1070 bases	An strodei SP29 121 1070 bases	0.2	997	An albertoi MG07 12 4 1070 bases	1.95	988	An strodei SP29 121 1070 bases	Successful match at 0.2% (within threshold)
An strodei SP56 33 1070 bases	An strodei VP05 11A 1070 bases	0.2	990	An albertoi MG07 7 10Cl5 1070 bases	2.04	995	An strodei VP05 11A 1070 bases	Successful match at 0.2% (within threshold)
An strodei SP56 8 1070 bases	An strodei VP06 6 4 1070 bases	0.1	996	An albertoi MG07 7 10Cl5 1070 bases	1.73	995	An strodei VP06 6 4 1070 bases	Successful match at 0.1% (within threshold)
An strodei SP66 15 1 1070 bases	An strodei ES09 3 1070 bases	0.4	996	An albertoi MG07 7 10Cl5 1070 bases	1.83	995	An strodei ES09 3 1070 bases and 1 others	Successful match at 0.4% (within threshold)
An strodei VP05 11A 1070 bases	An strodei ES09 3 1070 bases	0.2	990	An albertoi MG07 7 10Cl5 1070 bases	2.05	990	An strodei ES09 3 1070 bases and 1 others	Successful match at 0.2% (within threshold)
An strodei VP06 5 2 1070 bases	An strodei ES09 3 1070 bases	0	987	An albertoi MG07 7 10Cl5 1070 bases	1.85	987	An strodei ES09 3 1070 bases	Successful match at 0.0% (within threshold)
An strodei VP06 6 4 1070 bases	An strodei SP105 10 12 1070 bases	0.1	996	An albertoi MG07 7 10Cl5 1070 bases	1.83	995	An strodei SP105 10 12 1070 bases and 1 others	Successful match at 0.1% (within threshold)
